# Supplementary material for: Applying the latest advances in genomics and phenomics for trait discovery in polyploid wheat
Source: Plant J. 2018 Dec 19;97(1):56–72. doi: 10.1111/tpj.14150 (PMC6378701; doi:10.1111/tpj.14150)
Supplement: Supplementary file 1 — Data S1. Calculations for daily consumption of wheat. [file TPJ-97-56-s001.xlsx]

## Sheet: Supporting Data 1
	Supporting Data S1: Calculations for daily consumption of wheat.
		Parameter	Value	Unit	Source	Document	Website/ comment
	1	Population 2017	7550262000	people	UN	The World Population Situation in 2014	http://www.un.org/en/development/desa/population/publications/trends/concise-report2014.shtml
	2	Wheat consumption per capita (kg/year)	66.4214	kg / year	FAO	Average 2000-2013	http://faostat3.fao.org/download/FB/CC/E
	3	Wheat consumed per year	5.01499e+11	kg	#1 x #2
	4	Benchmark 1000 grain weight of wheat	50	g / 1000 grains	HGCA	Wheat growth guide	https://cereals.ahdb.org.uk/media/185687/g66-wheat-growth-guide.pdf
	6	Wheat consumption per capita per day	0.181977	kg /day	#2 / 365
	7	Seeds per plant	85	grains/plant	HGCA	Wheat growth guide	Benchmark is: 1.77 ears per plant and 48 grains/ear = 85 grains/plant
	8	Grams of wheat per plant	4.25	g / plant	# 7 x # 4 / 1000
	9	Plants per day per capita	42.818	plants per day	#6*1000 / # 8
